# Supplementary material for: S1PR1 inhibition induces proapoptotic signaling in T cells and limits humoral responses within lymph nodes
Source: J Clin Invest. 2024 Jan 9;134(4):e174984. doi: 10.1172/JCI174984 (PMC10869180; doi:10.1172/JCI174984)
Supplement: Supporting data values [file jci-134-174984-s032.xlsx]

## Sheet: Figure 1B
	% ActCasp+ AnnexinV+			%PI+
	ctrl	Spns2Δ		ctrl	Spns2Δ
	1.39	2.81		3.59	5.63
	1.36	2.89		4.08	6.13
	2.16	2.78		3.41	5.87
	2.17	2.98		4.65	6.17
	1.34	3.3		1.58	2.86
	2.4	3.95		1.67	5.25
	1.23	4.83		2.43	3.57
	2.1	3.64		1.99	4.13

## Sheet: Figure 1E
Naive CD4+
% ActCasp+ AnnexinV+
	ctrl + vehicle	Spns2Δ + vehicle	ctrl + SEW	Spns2Δ + SEW
	1.1	2.26	1.52	1.69
	1	2.72	0.94	2
	1.31	2.22	1.02	1.38
	0.73	2.05	0.865	1.83
		2.725		1.32
				1.07

## Sheet: Figure 1G
Naive CD4+
% ActCasp+ AnnexinV+
	ctrl + vehicle	S1pr1Δ + vehicle	ctrl + SEW	S1pr1Δ + SEW
	1.02	1.79	0.75	1.7
	0.79	1.97	0.95	1.71
	1.4	1.7	0.98	3.49
	0.92	2.76	1.36	2.48
		2.06

## Sheet: Figure 2B
Naive CD4+
Ratio of pAKT MFI (Δ/ctrl)
	Spns2		S1pr1
	skinLN	mesLN	skinLN	mesLN
	1.04	1.05	1.12	1.2
	1.03	1.05	1.13	1.37
	1.05	1.05	1.11	1.25
	1.03	1.05	1.22	1.3
			1.09	1.28
			1.22	1.17
			0.82	1.07
			1.23	1.4

## Sheet: Figure 2C
Naive CD4+
Ratio of pERK MFI (Δ/ctrl)
		Spns2		S1pr1
		skinLN	mesLN	skinLN	mesLN
		0.89	1.06	1.16	1.45
		0.99	0.99	1.18	1.32
		0.91	0.91	1.1	1.44
		0.91	0.91	1.32	1.22
				1.09	1.27
				1.24	1.27
				0.89	1.33
				1.28	1.32

## Sheet: Figure 2E
Naive CD4+
Ratio of pCREB MFI (Δ/ctrl)
	Spns2	S1pr1
	1.15634	1.22473
	1.10255	1.15837
	1.30549
				.

## Sheet: Figure 2G
Naive CD4+
Relative pCREB MFI
		ctrl + vehicle	S1pr1Δ + vehicle	ctrl + H89	S1pr1Δ + H89
		1	1.1597	0.932626	0.996257
		1	1.20439	1.03104	0.990916
		0.966851	1.24862	0.79558	0.841621
		1.03315	1.52855	1.07919	0.902394

## Sheet: Figure 2H
Naive CD4+
% ActCasp+ AnnexinV+
	ctrl + vehicle	S1pr1Δ + vehicle	ctrl + H89	S1pr1Δ + H89
	1.31	5.05	1.09	4.36
	2.22	3.81	2.33	3.67
	1.6	2.98	2.22	3.37
	1.42	2.89	1.62	3.28

## Sheet: Figure 3B
Naive CD4+
Ratio of BCL-2 MFI (Δ/ctrl)
		Spns2	S1pr1
		0.858055	0.796379
		0.694456	0.766387
		0.656814	0.654243
		0.736092	0.739278
		0.719298	0.711827
		0.74	0.86
		0.769

## Sheet: Figure 3D
Naive CD4+
Ratio of PUMA MFI (Δ/ctrl)
		Spns2	S1pr1
		1.18639	1.23887
		1.33622	1.17588
		1.13335	1.2206
		1.15587	1.16093
		1.28596	1.37234
			1.15696

[truncated: 65 more sheets: Figure 3F, Figure 4B, Figure 4D, Figure 4E, Figure 4G, Figure 4I, Figure 4J, Figure 5A, Figure 5B, Figure 5C, Figure 5E, Figure 5F, Figure 5G, Figure 5H, Figure 5I, Figure 6C, Figure 6D, Figure 6E, Figure 6F, Figure 7C …]
